# Supplementary material for: Optical Tracking and Digital Quantification of Beating Behavior in Bioengineered Human Cardiac Organoids
Source: Biosensors (Basel). 2017 Jun 23;7(3):24. doi: 10.3390/bios7030024 (PMC5618030; doi:10.3390/bios7030024)
Supplement: Supplementary file 1 [file biosensors-07-00024-s001.zip]

Archive with 14 entries (12 files):
- biosensors-187382-su/
- biosensors-187382-su/analyzeDisp.m
- biosensors-187382-su/disparityBased2.m
- biosensors-187382-su/Executable code.txt
- biosensors-187382-su/getAndCrop.m
- biosensors-187382-su/getVideoFrames.m
- biosensors-187382-su/Video.m
- biosensors-187382-su/__MACOSX/
- biosensors-187382-su/__MACOSX/._analyzeDisp.m
- biosensors-187382-su/__MACOSX/._disparityBased2.m
- biosensors-187382-su/__MACOSX/._Executable code.txt
- biosensors-187382-su/__MACOSX/._getAndCrop.m
- biosensors-187382-su/__MACOSX/._getVideoFrames.m
- biosensors-187382-su/__MACOSX/._Video.m
