# Supplementary material for: Optical Tracking and Digital Quantification of Beating Behavior in Bioengineered Human Cardiac Organoids
Source: Biosensors (Basel). 2017 Jun 23;7(3):24. doi: 10.3390/bios7030024 (PMC5618030; doi:10.3390/bios7030024)
Supplement: Supplementary file 1 [file biosensors-07-00024-s001.zip › biosensors-187382-su/disparityBased2.m]

function [E, Emean] = disparityBased2(vidname)

% Dependent functions: getVideoFrames, getAndCrop, analyzeDisp

maindir = strcat('D:\Downloads\Cardiac\drive-download-20170222T170517Z\Raw files\',vidname);
framesdir = strcat('D:\Downloads\Cardiac\drive-download-20170222T170517Z\Raw files\',vidname,'\frames');
cropeddir = strcat('D:\Downloads\Cardiac\drive-download-20170222T170517Z\Raw files\',vidname,'\croped');
procdir = strcat('D:\Downloads\Cardiac\drive-download-20170222T170517Z\Raw files\',vidname,'\proc');

[s,mess,messid] = mkdir(maindir);
[s,mess,messid] = mkdir(framesdir);
[s,mess,messid] = mkdir(cropeddir);
[s,mess,messid] = mkdir(procdir);

getAndCrop(vidname, framesdir, cropeddir);

[Emean, E] = analyzeDisp(cropeddir);
