# Supplementary material for: Optical Tracking and Digital Quantification of Beating Behavior in Bioengineered Human Cardiac Organoids
Source: Biosensors (Basel). 2017 Jun 23;7(3):24. doi: 10.3390/bios7030024 (PMC5618030; doi:10.3390/bios7030024)
Supplement: Supplementary file 1 [file biosensors-07-00024-s001.zip › biosensors-187382-su/Executable code.txt]

Ê E(:,:,ix) = disparity(ref, I, 'UniquenessThreshold', 30);
Ê E2 = filter2(fspecial('average',5),E(:,:,ix))/255;
Ê E3 = E2 <= 0 | E2 >= 0.55;
Ê E(:,:,ix) = imcomplement(E3);
Ê Emean(1,2*ix - 1) = double(mean(mean(E(:,:,ix))))
Ê Emean(1,2*ix) = double(mean(mean(E(:,:,ix))));
Ê plot(Emean);
