# Supplementary material for: Optical Tracking and Digital Quantification of Beating Behavior in Bioengineered Human Cardiac Organoids
Source: Biosensors (Basel). 2017 Jun 23;7(3):24. doi: 10.3390/bios7030024 (PMC5618030; doi:10.3390/bios7030024)
Supplement: Supplementary file 1 [file biosensors-07-00024-s001.zip › biosensors-187382-su/getAndCrop.m]

function getAndCrop(vidname, framesdir, cropeddir)


getVideoFrames(strcat(vidname,'.MP4'),framesdir);
d=dir(strcat(framesdir,'\*.jpg'));
I = imread(strcat(framesdir,'\' , d(1).name));
[I2 rect] = imcrop(I);
imshow(I), figure, imshow(I2)
for ix=1:length(d)
  
  fn=d(ix).name
  [pathstr,name,ext] = fileparts(fn)
  fnI = strcat(framesdir,'\' , name , '.jpg');
  I = imread(strcat(fnI));
  J = imcrop(I,rect);
  imwrite(J,strcat(cropeddir,'\',name,'.jpg'));
  
end
