# Supplementary material for: Optical Tracking and Digital Quantification of Beating Behavior in Bioengineered Human Cardiac Organoids
Source: Biosensors (Basel). 2017 Jun 23;7(3):24. doi: 10.3390/bios7030024 (PMC5618030; doi:10.3390/bios7030024)
Supplement: Supplementary file 1 [file biosensors-07-00024-s001.zip › biosensors-187382-su/Video.m]

function [Evid] = Video(E, fps)

[x , y, t] = size(E);

for i=1:t
    axis tight manual;
       imshow(E(:,:,i))
       Evid(i)=getframe;
end

movie2avi(Evid, 'Ricin 100nM', 'fps', fps, 'compression', 'none')
